# Supplementary material for: Characterization and visualization of murine coagulation factor VIII-producing cells in vivo
Source: Sci Rep. 2021 Jul 21;11:14824. doi: 10.1038/s41598-021-94307-0 (PMC8295325; doi:10.1038/s41598-021-94307-0)
Supplement: Supplementary file 2 — Supplementary Information 2. [file 41598_2021_94307_MOESM2_ESM.zip]

Archive with 3 entries (2 files):
- SUPPLEMENTAL MOVIE/
- SUPPLEMENTAL MOVIE/SupplementalMovie1 (1).avi
- SUPPLEMENTAL MOVIE/SupplementalMovie2 (1).avi
